# Supplementary material for: Association of Underweight, Sarcopenia, and Cancer Cachexia with Survival Outcomes in Hypopharyngeal Cancer Radiotherapy
Source: Cancers (Basel). 2026 Apr 14;18(8):1244. doi: 10.3390/cancers18081244 (PMC13115260; doi:10.3390/cancers18081244)
Supplement: Supplementary file 1 [file cancers-18-01244-s001.zip]

Archive with 1 entries (1 files):
- cancers-4240004-supplementary.pdf
